# Supplementary material for: Knock-Out of the Five Lysyl-Oxidase Family Genes Enables Identification of Lysyl-Oxidase Pro-Enzyme Regulated Genes
Source: Int J Mol Sci. 2022 Sep 26;23(19):11322. doi: 10.3390/ijms231911322 (PMC9570307; doi:10.3390/ijms231911322)
Supplement: Supplementary file 1 [file ijms-23-11322-s001.zip]

Archive with 1 entries (1 files):
- ijms-1890413-supplementary.pdf
